# Supplementary material for: A Curcumin-BODIPY Dyad and Its Silica Hybrid as NIR Bioimaging Probes
Source: Int J Mol Sci. 2022 Aug 23;23(17):9542. doi: 10.3390/ijms23179542 (PMC9455722; doi:10.3390/ijms23179542)
Supplement: Supplementary file 1 [file ijms-23-09542-s001.zip]

Archive with 1 entries (1 files):
- ijms-1873306-supplementary.pdf
